# Supplementary material for: Delivering Health Education to Children With Chronic Conditions: A Scoping Review and Evidence and Gap Map
Source: Child Care Health Dev. 2026 Apr 7;52(3):e70271. doi: 10.1111/cch.70271 (PMC13056421; doi:10.1111/cch.70271)
Supplement: Supplementary file 2 — Data S2: Full list of included references (https://healtheducationegm.netlify.app/ or https://doi.org/10.25909/31101373). [file CCH-52-e70271-s002.csv]

Title	Authors	Abstract	Published Year	Journal	Volume	Issue	Pages	DOI
Usability of an augmented reality bedtime routine application for autistic children.	Ahmadian, Pouya; Cardy, Robyn E.; De Luca, Gino; Kushki, Azadeh	Sleep problems are highly prevalent in autism and negatively impact the physical and mental health of children and their caregivers. Sleep education programs are often recommended as a first line-treatment to help parents implement healthy sleeping habits and a bedtime routine at home; however, the accompanying paper-based toolkits used in the bedtime routines have limitations related to engageme…	2025	Assistive Technology	37	3	175-184	10.1080/10400435.2024.2338277
Exploring Family Perspectives on a Group-Based Hands-on Advanced Carbohydrate Counting Education Program for Children and Adolescents with Type 1 Diabetes: A Qualitative Study.	Pedersen, Zandra Overgaard; Jacobsen, Sabine Schade; Ewers, Bettina; Grabowski, Dan	The care needs of children and adolescents with type 1 diabetes and their families are frequently approached as if they were identical to those of adults, overlooking the distinct challenges young people may face. It has been stated that children and adolescents often find conventional conversations with diabetes specialists tiresome and unpleasant. The present study focuses on familial experienc…	2024	Nutrients	16	11	1618	10.3390/nu16111618
The effect of diabetes education given to children with type 1 diabetes mellitus with digital games and video animation on quality of life.	T�nmaz, Gamze; Altundağ, Sebahat	The aim of the study was to examine the effects of diabetes education given to children with Type 1 Diabetes Mellitus with digital game and video animation on quality of life and metabolic control. The study was an experimental single-blind, randomized controlled design. It was conducted with a total of 55 children with Type 1 Diabetes Mellitus, consisting of a study (n = 27) and a control group …	2025	Journal of Pediatric Nursing	81		142-154	10.1016/j.pedn.2025.01.023
Insights from user experience and evaluation of a mobile health nutrition intervention for children with autism: A qualitative study.	Slater, Courtney N.; Schroeder, Krista; Fultz, Amanda; Kuschner, Emily S.; O'Malley, Lauren; Johnson, Kelsey; Benvenuti, Teresa; Chittams, Jesse; Quinn, Ryan J.; Graham Thomas, J.; Pinto‐Martin, Jennifer; Levy, Susan E.; Kral, Tanja V. E.	Background: Children with autism spectrum disorder (ASD) experience high rates of atypical eating behaviours, such as food neophobia. Mobile health (mHealth) interventions have been found to improve communication, behaviour and social skills for children with ASD. However, there is limited evidence examining mHealth nutrition interventions among children with ASD. Methods: The present study compr…	2024	Journal of Human Nutrition & Dietetics	37	6	1439-1453	10.1111/jhn.13365
Assessing the Feasibility and Acceptability of a Virtual Food Skills and Food Sustainability Program Designed for Children Living With Type 1 Diabetes.	Goldstein, Sarah; Chow, Olivia; Schwartz, Joeie; Pais, Vanita; Wright, Susan; Gucciardi, Enza; Kawamura, Tomoyuki	Objective: To assess the feasibility and acceptability of a virtual food skills program for children with type 1 diabetes. Methods: Forty‐three patients, aged 6–14 years with type 1 diabetes, participated in an 8‐week online programme, summerlunch+ At Home, that included weekly live cooking classes, asynchronous learning modules, and quizzes accessed through Google Classroom. Grocery delivery or …	2024	Pediatric Diabetes	2024		1-Oct	10.1155/2024/3821265
Effectiveness of a healthy lifestyle program based on a mobile serious game for childhood cancer survivors: A quasi-randomized trial.	Kang, Kyung-ah; Kim, Han-ho; Kim, Shin-jeong; Song, In-hye; Lee, Min-jin; Lee, Su-yong; Han, Sae-rom; Lee, Ki-hyuk; Kim, So-won; Nam, Hye-rin; Park, Mi-na; Lee, Hye-min; Yoon, Hee-jin	This study aimed to develop and evaluate the effectiveness of a healthy lifestyle program based on a mobile serious game (HLP-MSG) to enhance the lifestyles of childhood cancer survivors (CCSs). This program proceeded in two stages: development and evaluation, using a non-synchronized design with a quasi-randomized trial. The participants were CCSs aged 6–13 years whose treatment was terminated a…	2024	Journal of Pediatric Nursing	77		35-44	10.1016/j.pedn.2024.03.006
Sustained Effects From a School-Based Intervention Pilot Study for Children With Asthma and Anxiety.	McGovern, Colleen; Arcoleo, Kimberly; Melnyk, Bernadette	Children with chronic conditions (i.e., asthma) are more likely to have anxiety or depressive symptoms. Comorbid asthma and anxiety in children leads to increased morbidity, causing children to miss instructional time and parent/caregiver (CG) work absences. Asthma educational programs and mental health interventions have been developed, though no scalable programs integrate asthma education and …	2022	Journal of School Nursing	38	4	347-357	10.1177/1059840520934178
Impacto de la educación en diabetes con el uso de plataformas digitales y telemedicina en niños con diabetes tipo 1.	Acosta-Cárdenas, Johanna M.; Cevallos-Vélez, Ketty; Guillén-Guillén, Mayela; Granela-Cortiñas, Kesia J.; Játiva-Cando, Katty; Morales-Bazurto, Marjorie; Párraga-Sanclemente, Juan C.; Saquicela-Novillo, Daniela	Introduction: Treatment for patients with diabetes mellitus type 1 (DM1) requires the use of insulin, along with proper management of blood glucose levels and lifestyle changes. The therapy can be complemented with the use of mobile health platforms that, together with education, self-monitoring, and telemedicine, improve self-control of pathology. Objective: To determine the impact of mobile hea…	2023	Revista de la ALAD	13	1	21-28	10.24875/ALAD.22000031
Validation of the content of the comic strip "I have diabetes and what now?".	da Silva Araújo, Solaine; Meira Maconi, Geovanna; Moraes de Sá, Sâmia Letícia; Avancini Ferreira, Flávia; Milfont Boeckmann, Lara Mabelle; Alfonso Dutra, Luz Marina; Costa Melo, Manuela	Objective: to analyze the evidence of content validity of the comic strip "I have diabetes, what now?" Methods: methodological research into the production of health technology in the form of a comic book to support family members and hospitalized children diagnosed with type 1 diabetes mellitus. After developing the educational technology, the content was validated with six children and seven fa…	2023	Rev Rene	24	1	1-Sep	10.15253/2175-6783.20232491260
护士—家属—患者认知互动模式在 1 型糖尿病 患儿中的应用效果.	吴菲菲; 刘丽娥; 周燕; 蔡敏	Objective To explore the application effect of nurse-family-patient cognitive interaction model in the children with type 1 diabetes mellitus. Methods One hundred children with type 1 diabetes mellitus at Wuxi Children's Hospital from April 2018 to April 2021 were enrolled. They were divided into a control group and an observation group by the use of a random number table, each with 50 cases. The…	2022	Journal of Clinical Nursing in Practice	8	9	37-40
Prototyping Process and Usability Testing of a Serious Game for Brazilian Children With Type 1 Diabetes.	Sparapani, Valéria Cássia; Petry, Arlete dos Santos; Barber, Rebecca Ortiz La Banca; Nascimento, Lucila Castanheira	This study aims to describe the prototype development and testing of a serious game designed for Brazilian children with diabetes. Following an approach of user-centered design, the researchers assessed game's preferences and diabetes learning needs to develop a Paper Prototype. The gameplay strategies included diabetes pathophysiology, self-care tasks, glycemic management, and food group learnin…	2023	CIN: Computers, Informatics, Nursing	41	12	941-948	10.1097/CIN.0000000000001030
Sexual Education of Persons with Autistic Spectrum Disorders: Use of the Technique: 'Social Stories.	Stankova, Tanja; Trajkovski, Vladimir	The difficulty in the area of social skills for persons with Autism Spectrum Disorders (ASD) is particularly visible in the area of sexuality and intimate relationships. Therefore, it is important to create a curriculum including information about sexuality and to address the individual and specific needs of persons with ASD. For this purpose we designed a study using Social Stories for conductin…	2021	Sexuality & Disability	39	2	377-393	10.1007/s11195-020-09655-y
Effect of an Educational Video Game for Diabetes Self-management on Adherence to a Self-care Regimen in Children with Type 1 Diabetes.	Rafeezadeh, Ebrahim; Ghaemi, Nosrat; Miri, Hamid Heidarian; Rezaeian, Aramesh	Background: Type 1 diabetes is known as the most common endocrine disorder in children which requires strict adherence to self-care regimen. Accordingly, children's exposure to educational video games can be a strategy for promoting adherence to such regimens. Aim: The main purpose of this study was to investigate the effect of an educational video game for diabetes self-management on adherence t…	2019	Journal of Evidence-based Care	9	2	73-83	10.22038/ebcj.2019.40293.2058
Therapeutic play to teach children with type 1 diabetes insulin self‐injection: A pilot trial in a developing country.	La Banca, Rebecca O.; Laffel, Lori M. B.; Volkening, Lisa K.; Sparapani, Valéria; Carvalho, Emilia C.; Nascimento, Lucila C.	Purpose: Child participation in type 1 diabetes (T1D) self‐care is needed in developing countries due to a lack of resources, especially during the school day. This pilot study evaluated the feasibility of a therapeutic play intervention (ITP) versus standard education (SE) on the ability of children with T1D to correctly perform insulin injection technique. Design and Methods: Children with T1D …	2021	Journal for Specialists in Pediatric Nursing	26	1	1-Oct	10.1111/jspn.12309
An approach to revising mHealth interventions for children and families: A case example in sickle cell disease.	Phillips, Shannon; Kanter, Julie; Ruggiero, Kenneth J.; Mueller, Martina; Johnson, Mary A.; Kelechi, Teresa J.	Frameworks for developing mHealth interventions that are informed by the end‐user and improve accessibility are necessary to ensure interventions meet the needs of the intended population and advance the science of health behavior change. The approach described in this paper addresses a gap in the mHealth development literature by describing a step‐by‐step method for evaluating and revising the m…	2019	Research in Nursing & Health	42	6	483-493	10.1002/nur.21973
Therapeutic Patient Education with Learning Objects Improves Asthma Control in Mexican Children.	Martínez-González, C. L.; Camargo-Fajardo, M. C. C.; Segura-Medina, P.; Quezada-Bolaños, P.	One of the most common chronic diseases that causes missed school days and workdays is pediatric asthma, producing education, health and economic delays in low and middle-income countries. A patient-centered remarkable therapeutic strategy in the prevention and treatment of chronic diseases is the Therapeutic Patient Education (TPE) which denotes an outstanding difference in the outcomes, from th…	2020	Journal of Medical Systems	44	4	1-Sep	10.1007/s10916-020-1539-3
Improving disease knowledge in 6‐ to 10‐year‐olds with sickle cell disease: A quasi‐experimental study.	Morrison‐Levy, N.; Knight‐Madden, J.; Royal‐Thomas, T.; King, L.; Asnani, M.	Abstract: Background: Increasing knowledge and understanding of disease is known to improve outcomes in persons living with a chronic illness. In this paper, we aim to compare the disease knowledge of children with sickle cell disease (SCD), age 6–10 years, who received an intervention (an educational colouring book on SCD) geared towards improving disease knowledge, to those who did not received…	2018	Child: Care, Health & Development	44	3	501-506	10.1111/cch.12559
Evaluation of a generic patient education program in children with different chronic conditions.	Menrath, Ingo; Ernst, Gundula; Lange, Karin; Eisemann, Nora; Szczepanski, Ruediger; Staab, Doris; Degner, Mareike; Thyen, Ute; Group, ModuS Study	For frequent pediatric chronic conditions, especially less common chronic conditions patient education programs are missing. A recently developed modular patient education approach (ModuS) combines disease-specific modules with generic psychosocial topics. ModuS was associated with increased disease-specific knowledge and improvements in families' well-being in children with asthma. In this study…	2019	Health Education Research	34	1	50-61	10.1093/her/cyy045
Interactive Education on Sleep Hygiene with a Social Robot at a Pediatric Oncology Outpatient Clinic: Feasibility, Experiences, and Preliminary Effectiveness.	van Bindsbergen, Kelly L. A.; van der Hoek, Hinke; van Gorp, Marloes; Ligthart, Mike E. U.; Hindriks, Koen V.; Neerincx, Mark A.; Alderliesten, Tanja; Bosman, Peter A. N.; Merks, Johannes H. M.; Grootenhuis, Martha A.; van Litsenburg, Raphaële R. L.	Simple Summary: Sleep problems are faced by many children with cancer, and they can lead to negative physical and psychological outcomes, as well as to a lower quality of life. Educating families on healthy sleep hygiene to reduce sleep problems is important. We explored the use of a social robot to provide sleep hygiene education, as social robots seem to be an innovative and suitable tool for c…	2022	Cancers	14	15	3792-3792	10.3390/cancers14153792
PREP-T1 (Preteen Re-Education With Parents–Type 1 Diabetes) Feasibility Intervention Results.	Sullivan-Bolyai, Susan; Crawford, Sybil; Johnson, Kim; Ramchandani, Neesha; Quinn, Diane; D’Alesandro, Bianca; Stern, Kailyn; Lipman, Terry; Melkus, Gail; Streisand, Randi	There has been a 2% to 3% increase in Type 1 diabetes (T1D) in children below 11 years old. Preteens (9-12 years old) with T1D are often overlooked regarding future diabetes self-management (DSM) expectations because parents are still in the “driver’s seat.” The study purpose was to explore feasibility/ability to recruit and conduct a two-arm trial on reeducation, collaboration, and social suppor…	2016	Journal of Family Nursing	22	4	579-605	10.1177/1074840716676589
CANCER INFORMATION FOR CHILDREN: EFFECT ON ADHERENCE TO INTRAMUSCULAR CHEMOTHERAPY.	Amaral, Mariana; Zoéga Soares, Maria Rita; Gioia, Paula Suzana	Objective. The purpose of this study was to verify the effects of an intervention that involved providing cancer information to children. The intervention targeted children's adherence to treatment as well as competing behaviors that interfered with the chemotherapy. Method. A 9-year-old girl and a 4-year-old boy participated in the study, both diagnosed with acute lymphoblastic leukemia and unde…	2016	Psicooncologia	13	2/03/2017	307-320	10.5209/PSIC.54438
Measuring the Impact of a Medical Specialty Camp.	Hill, Eddie; Gagnon, Ryan; Ramsing, Ron; Goff, Jennifer; Kennedy, Betsy; Hooker, Taylor	Type 1 diabetes is one of the most common chronic illnesses facing youth. The American Diabetes Association (2012) states camps for children and youth that are focused on diabetes are invaluable. Medical camp programs for youth with illnesses have been shown to increase self-esteem, self-image, and motivation. Grounded in self-determination theory, this medical specialty camp took place in the ea…	2015	Therapeutic Recreation Journal	49	4	310-325	10.18666/TRJ-2015-V49-I4-6308
School‐aged children with type 1 diabetes benefit more from a coping skills training program than adolescents in China: 12‐month outcomes of a randomized clinical trial.	Guo, Jia; Luo, Jiaxin; Yang, Jundi; Huang, Lingling; Wiley, James; Liu, Fang; Li, Xia; Zhou, Zhiguang; Whittemore, Robin	Background: Managing type 1 diabetes can be challenging, especially for youth, so there is a need for effective interventions to help youth live with diabetes. Objective: To determine the efficacy of a coping skills training (CST) program for Chinese youth with type 1 diabetes and to explore whether the efficacy of the program was different for school‐aged children than for adolescents with type …	2020	Pediatric Diabetes	21	3	524-532	10.1111/pedi.12975
Paediatric weight management programme for children with diabetes: a pilot study.	McEwan, Raphaella; Gilligan, Niamh	The purpose of this pilot was to develop a curriculum and teaching plan for weight management for children with diabetes. Session aims and objectives were discussed with the diabetes multidisciplinary team. The programme was entitled ‘Stepping Stones’ and divided into a junior (4–10 year olds) and senior (11–15 year olds) programme. The Heart of England NHS Trust cares for 408 paediatric patients…	2016	Practical Diabetes	33	5	163-166	10.1002/pdi.2028
Evaluation of Visual Pedagogy in Dental Check-ups and Preventive Practices Among 6-12-Year-Old Children with Autism.	Nilchian, Firoozeh; Shakibaei, Fereshteh; Jarah, Zeinab	This study was aimed to evaluate the impact of visual pedagogy in dental check-ups and preventive practices among children with autism aged 6-12. In this randomized double-blind clinical trial, the cooperation of 40 children with autism age 6-12. The selected children were equally divided into two groups of case and control (n = 20). The obtained data were analyzed by statistical tests, including…	2017	Journal of Autism & Developmental Disorders	47	3	858-864	10.1007/s10803-016-2998-8
A 2-Step Integrative Education Program and mHealth for Self-Management in Korean Children with Spina Bifida: Feasibility Study.	Choi, Eun Kyoung; Jung, Eunyoung; Ji, Yoonhye; Bae, Eunjeong	The aim of this study was to develop and test the feasibility of a 2-step self-management program, including onsite integrative education and a mobile health (mHealth) intervention, for children with spina bifida (SB). This feasibility study used a quasi-experimental single group pre-and post-test design. The onsite integrative education and the mHealth program, "Glowing Stars™," were developed a…	2019	Journal of Pediatric Nursing	49		e54-e62	10.1016/j.pedn.2019.09.002
Early Nutritional Intervention to Promote Healthy Eating Habits in Pediatric Oncology: A Feasibility Study.	Bélanger, Véronique; Delorme, Josianne; Napartuk, Mélanie; Bouchard, Isabelle; Meloche, Caroline; Curnier, Daniel; Sultan, Serge; Laverdière, Caroline; Sinnett, Daniel; Marcil, Valérie	This study aims to describe the feasibility of a nutritional intervention that promotes healthy eating habits early after cancer pediatric diagnosis in patients and their parents. Participants were recruited 4 to 12 weeks after cancer diagnosis as part of the VIE study. The one-year nutritional intervention included an initial evaluation and 6 follow-up visits every 2 months with a registered die…	2022	Nutrients	14	5	N.PAG-N.PAG	10.3390/nu14051024
Brief Report: Remotely Delivered Video Modeling for Improving Oral Hygiene in Children with ASD: A Pilot Study.	Popple, Ben; Wall, Carla; Flink, Lilli; Powell, Kelly; Discepolo, Keri; Keck, Douglas; Mademtzi, Marilena; Volkmar, Fred; Shic, Frederick	Children with autism have heightened risk of developing oral health problems. Interventions targeting at-home oral hygiene habits may be the most effective means of improving oral hygiene outcomes in this population. This randomized control trial examined the effectiveness of a 3-week video-modeling brushing intervention delivered to patients over the internet. Eighteen children with autism were …	2016	Journal of Autism & Developmental Disorders	46	8	2791-2796	10.1007/s10803-016-2795-4
Lessons in Adapting a Family-Based Nutrition Program for Children With Autism.	Manzanarez, Brenda; Garcia, Samantha; Iverson, Ellen; Lipton-Inga, Megan R.; Blaine, Kevin	To evaluate the adaptation and implementation of an existing, evidence-based nutrition program for children with autism and their parents. Children aged 7–12 years with autism and their parent participated in 6 weekly sessions. Recruitment, intervention, and data collection took place in a community health center in an urban area. Of the 50 referred participants, 38% attended the first classes, a…	2021	Journal of Nutrition Education & Behavior	53	12	1038-1047	10.1016/j.jneb.2021.09.003
Promoting Emotional Well-being in Hospitalized Children and Adolescents With Virtual Reality: Usability and Acceptability of a Randomized Controlled Trial.	Flujas-Contreras, Juan M.; Ruiz-Castañeda, Dyanne; Gómez, Inmaculada	The aim of this study was to describe and compare small-sized preliminary data on the usability and acceptability of a randomized controlled trial. This study compares a one-to-one cognitive-behavioral treatment and a virtual reality treatment for children and adolescents hospitalized for long-term physical conditions. The final sample was composed of 19 children and adolescents with chronic illn…	2020	CIN: Computers, Informatics, Nursing	38	2	99-107	10.1097/CIN.0000000000000586
Development of an acceptable and feasible self-management group for children, young people and families living with Type 1 diabetes.	Cai, R. A.; Holt, R. I. G.; Casdagli, L.; Viner, R. M.; Thompson, R.; Barnard, K.; Christie, D.	Aims This study developed an acceptable and feasible self-management intervention that addresses the self-identified needs of children and young people with Type 1 diabetes and their parents. Methods Phase 1 reviewed previous interventions and interviewed the clinical team, young people and families. Phase 2 ran three age-matched focus groups with 11 families of children aged 8-16 years. Feedback…	2017	Diabetic Medicine	34	6	813-820	10.1111/dme.13341
Healthy cooking classes at a children's cancer hospital and patient/survivor summer camps: initial reactions and feasibility.	Raber, Margaret; Crawford, Karla; Chandra, Joya	Objective: Childhood cancer survivors (CCS) have been shown to practise suboptimal dietary intake and may benefit from nutrition interventions during and after treatment. Cooking classes have become popular for encouraging healthy eating behaviours in community-based programming and academic research; however, literature on teaching cooking classes in CCS is limited. The purpose of the present st…	2017	Public Health Nutrition	20	9	1650-1656	10.1017/S136898001700060X
Home-based vs inpatient education for children newly diagnosed with type 1 diabetes.	Clapin, H.; Hop, L.; Ritchie, E.; Jayabalan, R.; Evans, M.; Browne‐Cooper, K.; Peter, S.; Vine, J.; Jones, T. W.; Davis, E. A.	Background Initial management of children diagnosed with type 1 diabetes ( T1D) varies worldwide with sparse high quality evidence regarding the impact of different models of care. Aim To compare the inpatient model of care with a hybrid home-based alternative, examining metabolic and psychosocial outcomes, diabetes knowledge, length of stay, and patient satisfaction. Subjects and Methods The stu…	2017	Pediatric Diabetes	18	7	579-587	10.1111/pedi.12466
Acceptability of Robot Assistant in Management of Type 1 Diabetes in Children.	Al-Taee, Majid A.; Kapoor, Ritika; Garrett, Christopher; Choudhary, Pratik	Background: To find out whether children with type 1 diabetes accept a humanoid robot as an assistant in their diabetes management. In particular, the study aims to determine how the patients feel the robot may contribute to their care and how they respond to advice and education provided by the robot.Subjects and Methods: A humanoid robot was used in clinic and its acceptability was tested over …	2016	Diabetes Technology & Therapeutics	18	9	551-554	10.1089/dia.2015.0428
Educational Workshop using games improves self-monitoring of blood glucose among children.	Alves Kaneto, Léia; Cintra Damião, Elaine Buchhorn; de La Ó. Ramallo Verissimo, Maria; Mariano Rossato, Lisabelle; Minagawa Toriyama, Aurea Tamami; Szylit, Regina	Objective: To evaluate the effectiveness of an educational workshop using games to improve self-monitoring of blood glucose techniques for school children with type 1 diabetes. Method: A quasi-experimental study was conducted with school children who attended two outpatient clinics of a university hospital. Data were collected by systematic observation of the self-monitoring of blood glucose (SMB…	2018	Revista Latino-Americana de Enfermagem (RLAE)	26		1-Jul	10.1590/1518-8345.2400.3039
Tailored education enhances healthy behaviour self‐efficacy in childhood cancer survivors: A randomised controlled study with a 4‐month follow‐up.	Wu, Li‐Min; Chen, Chin‐Mi; Hsu, Hsin‐Tien; Liu, Yi; Su, Hsiu‐Lan	This study was to evaluate the acceptability and effectiveness of a tailored education on healthy behaviour self‐efficacy (HBSE) and health promotion lifestyle (HPL) for childhood cancer survivors. A two‐group, randomised study with repeated measures was conducted in Taiwan. Participants were randomly assigned to receive six 45–60 min individual education and follow‐up telephone counselling sessi…	2019	European Journal of Cancer Care	28	4	N.PAG-N.PAG	10.1111/ecc.13063
Feasibility of psychoeducational interventions in managing chemotherapy-associated nausea and vomiting (CANV) in pediatric oncology patients.	Chan, Carmen W.H.; Lam, Lai Wah; Li, Chi Kong; Cheung, Jeanny S.S.; Cheng, Karis K.F.; Chik, Ki Wai; Chan, Helen Y.L.; So, Winnie K.W.; Tang, Winnie P.Y.	Purpose Childhood cancer patients often suffer from Chemotheraphy-Associated Nausea and Vomiting (CANV). To alleviate CANV, relaxation techniques and patient education were combined to develop a multidimensional psychoeducational intervention package. The aim of this pilot study was to assess the feasibility of the two major components, namely, (1) relaxation, and (2) patient education, of a psyc…	2015	European Journal of Oncology Nursing	19	2	182-190	10.1016/j.ejon.2014.09.002
Taste education - A food-based intervention in a school setting, focusing on children with and without neurodevelopmental disorders and their families. A randomized controlled trial.	Thorsteinsdottir, Sigrun; Njardvik, Urdur; Bjarnason, Ragnar; Haraldsson, Hans; Olafsdottir, Anna S.	Children with neurodevelopmental disorders (ND) such as Autism Spectrum Disorder (ASD) and Attention-Deficit/Hyperactive Disorder (ADHD) have high levels of fussy eating. However, no school-based food interventions exist for children with ASD and ADHD. To investigate the effect of Taste Education, 81 children with ND (n = 33), and without (n = 48), aged 8-12 years, and their parents, participated…	2021	Appetite	167		N.PAG-N.PAG	10.1016/j.appet.2021.105623
Randomised controlled trial to evaluate the influence of mHealth and eHealth skin cancer prevention education among young organ transplant recipients: the HIPPOlino intervention study.	Bottcher, Silke; ; Buck, Christoph; Zeeb, Hajo; Laschewski, Gudrun; Hauer, Carolin; Wagner, Gunnar; Sachse, Michael Max	<ovid:b>OBJECTIVES</ovid:b>: To determine whether a multicomponent sun protection intervention programme (mHealth) for young organ transplant recipients (OTR) leads to a higher increase of preventive knowledge and behavioural change than an e-learning education programme (eHealth)., <ovid:b>DESIGN</ovid:b>: Randomised controlled trial with one preintervention baseline survey and three follow-up s…	2019	BMJ open	9	12	e028842	https://dx.doi.org/10.1136/bmjopen-2018-028842
A 3-Years-Follow-Up Study of the Effect of the Weight Control Program on KAP and Behavior among Overweight and Obese School Children in Nonthaburi Province.	Chaiopanont, Sompong;	<ovid:b>Objective</ovid:b>: To evaluate the outcome of a program on behavioral change to control weight on overweight and obese students at a primary school in 2013. The present study aimed to find whether the Knowledge Attitude Practice (KAP) and behavior on weight control from the behavioral change program were sustained., <ovid:b>Material and Method</ovid:b>: This cross-sectional study was per…	2016	Journal of the Medical Association of Thailand = Chotmaihet thangphaet	99	8	853-60
Questionnaire-based service evaluation of the efficacy and usefulness of SEREN: a structured education programme for children and young people diagnosed with type 1 diabetes mellitus.	D'Souza, Rashmi Sarah; ; Ryan, Matthew; Hawkes, Esther; Baker, Claire; Davies, Yvonne; R-Screen, Judith; Price, Jonathan; Pryce, Rebekah; D'Souza, Nirupa A	<ovid:b>OBJECTIVES</ovid:b>: To evaluate the usefulness and effectiveness of a new structured education module for children with type 1 diabetes: S<ovid:sub>tructured</ovid:sub> E<ovid:sub>ducation</ovid:sub> R<ovid:sub>eassuring</ovid:sub> E<ovid:sub>mpowering</ovid:sub> N<ovid:sub>urturing</ovid:sub> (SEREN) 'Diabetes at Diagnosis'., <ovid:b>DESIGN</ovid:b>: Retrospective questionnaire-based se…	2021	BMJ open quality	10	3		https://dx.doi.org/10.1136/bmjoq-2021-001337
Shared decision-making aid for juvenile idiopathic arthritis: moving from informative patient education to interactive critical thinking.	El Miedany, Yasser; ; El Gaafary, M; Lotfy, H; El Aroussy, N; Mekkawy, D; Nasef, S I; Farag, Y; Almedany, S; Wassif, Ghada	<ovid:b>OBJECTIVES</ovid:b>: To develop and evaluate an illustrated, stand-alone, interactive evidence-based shared decision making (SDM) aid for JIA children; its ability to produce positive perceived involvement of JIA patients in their own management and its impact on their adherence to therapy, school absenteeism and treatment outcomes., <ovid:b>METHODS</ovid:b>: The SDM aid was developed to …	2019	Clinical rheumatology	38	11	3217-3225	https://dx.doi.org/10.1007/s10067-019-04687-y
The Impact of a Self-Management Program Based on the 5 A's Model on Type 1 Diabetes in School-Aged Children.	Elsobky, Fatma Ahmed; ; Darweesh, Hamida Ahmed Mostafa; Alzahrani, Shikhah Hussin Ali; Bassam, Samah El Awady	<ovid:b>INTRODUCTION</ovid:b>: Diabetes is a chronic metabolic condition characterized by abnormally high blood glucose levels that eventually results in catastrophic damage to the heart, blood vessels, eyes, kidneys, and nerves. The available data from previous studies on the application of the 5 A's model-based self-management program to increase knowledge and self-care practices in children ar…	2022	Annals of nutrition & metabolism	78	4	197-206	https://dx.doi.org/10.1159/000524590
Age-appropriate preparations for children with cancer undergoing radiotherapy: A feasibility study.	Gardling, Jenny; ; Tornqvist, Erna; Mansson, Marie Edwinson; Hallstrom, Inger Kristensson	The aim of this study was to test age-appropriate information and preparation procedures for children with cancer undergoing radiotherapy (RT) for feasibility and effectiveness in terms of the need for general anesthesia (GA) and anxiety. In a quasi-experimental controlled clinical trial, 17 children aged 3-18 years receiving age-appropriate preparation were compared with 16 children in a control…	2017	Journal of child health care : for professionals working with children in the hospital and community	21	4	370-380	https://dx.doi.org/10.1177/1367493517727070
A randomised controlled trial of PEGASUS, a psychoeducational programme for young people with high-functioning autism spectrum disorder.	Gordon, Kate; ; Murin, Marianna; Baykaner, Ozlem; Roughan, Laura; Livermore-Hardy, Vaan; Skuse, David; Mandy, Will	<ovid:b>BACKGROUND</ovid:b>: Psychoeducation is an essential component of postdiagnostic care for people with ASD (autism spectrum disorder), but there is currently no evidence base for clinical practice. We designed, manualised and evaluated PEGASUS (psychoeducation group for autism spectrum understanding and support), a group psychoeducational programme aiming to enhance the self-awareness of y…	2015	Journal of child psychology and psychiatry, and allied disciplines	56	4	468-76	https://dx.doi.org/10.1111/jcpp.12304
Preteen-parent experiences with PREP-T1 feasibility intervention.	Hughes, Patricia; ; Johnson, Kim; Ramchandani, Neesha; Quinn, Diane; D'Alesandro, Bianca; Streisand, Randi; Sullivan-Bolyai, Susan	<ovid:b>PURPOSE</ovid:b>: The purpose of this article is to report the focus group perspectives of preteens' and parents' experiences with a feasibility intervention entitled PREP-T1 (Preteen Re-Education with Parents-Type 1 Diabetes), an interactive education and peer mentoring intervention., <ovid:b>METHODS</ovid:b>: The parent and preteen focus groups were conducted by the principal investigat…	2015	The Diabetes educator	41	4	452-8	https://dx.doi.org/10.1177/0145721715587743
Bridging knowledge gaps in paediatric chronic urticaria through a video-based educational tool.	Karim, Jumanah; ; Gabrielli, Sofianne; Mule, Pasquale; Torabi, Bahar; Byrne, Adam; De Schryver, Sarah; Gadoury-Levesque, Vanessa; Alizadehfar, Reza; McCusker, Christine; Zhang, Xun; Ben-Shoshan, Moshe	<ovid:b>BACKGROUND</ovid:b>: There is a lack of patient educational resources about chronic urticaria (CU)., <ovid:b>AIMS</ovid:b>: To develop and test the effectiveness of an education tool to help paediatric patients and their families better understand CU and its management., <ovid:b>METHODS</ovid:b>: From July 2020 to May 2022, paediatric patients with a history of CU who presented to the all…	2023	Clinical and experimental dermatology	48	2	108-111	https://dx.doi.org/10.1093/ced/llac054
SKILLS - A psychoeducational group programme for children with ADHD.	Lantz, Sofia; ; Fornwall, Charlotta; Loof, Mans; Isaksson, Johan	Psychoeducation is regarded as a first line of intervention for attention-deficit/hyperactivity disorder (ADHD). Previous studies have been limited to psychoeducation for adult patients or parents of children with ADHD. Therefore, the aim of the present study was to investigate the acceptability and effectiveness of a psychoeducational group intervention for children with ADHD. The two-session ps…	2021	Scandinavian journal of psychology	62	4	460-467	https://dx.doi.org/10.1111/sjop.12727
Integrated adventure-based training and health education programme in promoting regular physical activity among childhood cancer survivors.	Li, W H C; ; Chan, G C F; Lam, M H S; Chung, J O K; Chiu, S Y; Fong, D Y T		2019	Hong Kong medical journal = Xianggang yi xue za zhi	25 Suppl 2	1	40-43
Therapeutic patient education in children with moderate to severe atopic dermatitis: A multicenter randomized controlled trial in China.	Liang, Yuan; ; Tian, Jing; Shen, Chun Ping; Xu, Feng; Wang, Hua; Li, Ping; Guo, Yan Ping; Wei, Feng Lei; Ma, Lin	<ovid:b>BACKGROUND</ovid:b>: Therapeutic patient education is a continuous, systematic, patient-centered learning process to help patients and their families acquire and maintain the skills they need to manage their lives with a chronic disease. It has been proven effective in increasing treatment adherence and improving quality of life for patients with atopic dermatitis (AD) in Western countrie…	2018	Pediatric dermatology	35	1	70-75	https://dx.doi.org/10.1111/pde.13362
Weight trajectory of youth with new-onset type 1 diabetes comparing standard and enhanced dietary education.	Majumdar, Indrajit; ; Bethin, Kathleen; Quattrin, Teresa	Youth with type 1 diabetes (T1DM) gain weight after insulin therapy initiation. We aimed to study the effects of Enhanced Dietary Counseling (EDC) compared to Standard of Care Dietary Counseling (SDC) on BMI trajectory in youth with new-onset T1DM. Youth with new-onset T1DM (n = 47; 8.9 + 4.2 years) were randomized 6 weeks post-diagnosis to either SDC per American Diabetes Association guidelines …	2015	Endocrine	49	1	155-62	https://dx.doi.org/10.1007/s12020-014-0469-6
[How are Effects of Patient Education Programs Influenced by Psychosocial Risk Factors in Pediatrics?].	Menrath, Ingo; ; Ernst, Gundula; Monkemoller, Kirsten; Lehmann, Christine; Eberding, Angela; Muller-Godeffroy, Esther; Szczepanski, Rudiger; Lange, Karin; Staab, Doris; Thyen, Ute	<ovid:b>BACKGROUND</ovid:b>: Modular patient education programs are effective in children with chronic conditions and their families. Little is known about the influence of socioeconomic status (SES), migration background (MB) and children's mental-health problems on the programs' effects., <ovid:b>OBJECTIVES</ovid:b>: Do SES, MB or mental-health problems influence the success of education progra…	2018	Klinische Padiatrie	230	2	73-80	https://dx.doi.org/10.1055/s-0043-121341
Efficacy Study of a Social Communication and Self-Regulation Intervention for School-Age Children With Autism Spectrum Disorder: A Randomized Controlled Trial.	Nowell, Sallie W; ; Watson, Linda R; Boyd, Brian; Klinger, Laura G	Purpose This study aimed to examine the initial efficacy of a parent-assisted blended intervention combining components of Structured TEACCHing and Social Thinking, designed to increase social communication and self-regulation concept knowledge in 1st and 2nd graders ( n = 17) diagnosed with autism spectrum disorder (ASD) and their parents. Method A randomized delayed treatment control group desi…	2019	Language, speech, and hearing services in schools	50	3	416-433	https://dx.doi.org/10.1044/2019_LSHSS-18-0093
An effective and cost-saving structured education program teaching dynamic glucose management strategies to a socio-economically deprived cohort with type 1 diabetes in a VIRTUAL setting.	Pemberton, John S; ; Barrett, Timothy G; Dias, Renuka P; Kershaw, Melanie; Krone, Ruth; Uday, Suma	<ovid:b>OBJECTIVES</ovid:b>: Compare the clinical and cost-effectiveness of an established face to face (F2F) structured education program to a new remote (VIRTUAL) program teaching dynamic glucose management (DynamicGM) to children and young people with type 1 diabetes (CYPD) using continuous glucose monitoring (CGM). To ascertain the most effective DynamicGM strategies predicting time in range …	2022	Pediatric diabetes	23	7	1045-1056	https://dx.doi.org/10.1111/pedi.13381
Promoting School Engagement in Children with Cerebral Palsy: A Narrative Based Program.	Pereira, Armanda; ; Rosario, Pedro; Lopes, Silvia; Moreira, Tania; Magalhaes, Paula; Nunez, Jose Carlos; Vallejo, Guillermo; Sampaio, Adriana	This study assessed the efficacy of an educational program focused on the promotion of school engagement in children with Cerebral Palsy. A 9 weeks, narrative-based intervention program, with a pre-post neuropsychological and self-report evaluation, was developed with a dual focus: a self-regulation theoretical model and executive function stimulation. Fifteen children with Cerebral Palsy partici…	2019	International journal of environmental research and public health	16	19		https://dx.doi.org/10.3390/ijerph16193634
Pediatric Diabetes Outpatient Center at Rhode Island Hospital: The impact of changing initial diabetes education from inpatient to outpatient.	Pingul, Mia M; ; Mulvihill, Erin M; Reinert, Steven E; Gopalakrishnan, Geetha; Plante, Wendy A; Boney, Charlotte M; Bialo, Shara R; Quintos, Jose Bernardo	<ovid:b>BACKGROUND</ovid:b>: This study compared outcomes and costs for new-onset Type 1 diabetes mellitus (T1DM) patients educated at the outpatient versus inpatient settings., <ovid:b>METHODS/DESIGN</ovid:b>: Retrospective study examining the following variables: 1) hemoglobin A1c (HbA1c), 2) severe hypoglycemia, 3) admissions for diabetic ketoacidosis (DKA) or ER visits, and 4) healthcare cost…	2017	Rhode Island medical journal (2013)	100	2	21-24
Explaining juvenile idiopathic arthritis to paediatric patients using illustrations and easy-to-read texts: improvement of disease knowledge and adherence to treatment.	Reiser, Christiane; ; Zeltner, Nina A; Rettenbacher, Beatrix; Baumgaertner, Petra; Huemer, Martina; Huemer, Christian	<ovid:b>INTRODUCTION</ovid:b>: Juvenile idiopathic arthritis (JIA) is the leading chronic rheumatic disease in childhood. To achieve adherence to therapy, in-depth understanding of disease and treatment options are important., <ovid:b>OBJECTIVE</ovid:b>: Development of specifically designed illustrations and standardised, easy-to-read texts for children and adolescents with JIA. Education materia…	2021	Pediatric rheumatology online journal	19	1	158	https://dx.doi.org/10.1186/s12969-021-00644-9
Perception of Pediatric Oncological Patients and Their Parents/Guardians about a Hospital Oral Health Program: A Qualitative Study.	Sampaio, Maria Eduarda Alves; ; Ribeiro, Isabella Lima Arrais; Santiago, Bianca Marques; Valenca, Ana Maria Gondim	<ovid:b>BACKGROUND</ovid:b>: The oral healthcare offered to pediatric cancer patients at the hospital level must include educational and preventive strategies based on dialogical and welcoming professional attitudes. Therefore, the current study aimed to evaluate the perception of pediatric cancer patients and their parents/guardians about an educational and preventive oral healthcare program imp…	2022	Asian Pacific journal of cancer prevention : APJCP	23	2	451-457	https://dx.doi.org/10.31557/APJCP.2022.23.2.451
Targeting risk factors for type 2 diabetes in American Indian youth: the Tribal Turning Point pilot study.	Sauder, K A; ; Dabelea, D; Bailey-Callahan, R; Kanott Lambert, S; Powell, J; James, R; Percy, C; Jenks, B F; Testaverde, L; Thomas, J M; Barber, R; Smiley, J; Hockett, C W; Zhong, V W; Letourneau, L; Moore, K; Delamater, A M; Mayer-Davis, E	<ovid:b>BACKGROUND</ovid:b>: American Indian (AI) youth are at high risk for type 2 diabetes., <ovid:b>OBJECTIVES</ovid:b>: To partner with Eastern Band of Cherokee Indians and Navajo Nation to develop a culturally sensitive behavioural intervention for youth (Tribal Turning Point; TTP) and assess feasibility in an 8-month randomized pilot study., <ovid:b>METHODS</ovid:b>: We enrolled 62 overweig…	2018	Pediatric obesity	13	5	321-329	https://dx.doi.org/10.1111/ijpo.12223
Implementation of a School Nurse-led Intervention for Children With Severe Obesity in New York City Schools.	Schroeder, Krista; ; Jia, Haomiao; Wang, Y Claire; Smaldone, Arlene	<ovid:b>PURPOSE</ovid:b>: The Healthy Options and Physical Activity Program (HOP) is a school nurse-led intervention for children with severe obesity. HOP was developed by experts at the New York City Department of Health and Mental Hygiene and implemented in New York City schools beginning in 2012. The purpose of this study was to evaluate HOP implementation with the goal of informing HOP refine…	2017	Journal of pediatric nursing	35	jns, 8607529	16-22	https://dx.doi.org/10.1016/j.pedn.2017.02.030
The effect of functional insulin therapy on glycaemic parameters in children with diabetes mellitus type 1.	Stimjanin-Koldzo, Diana; ; Alajbegovic, Salem; Stimjanin, Ena; Mehinagic, Jasmina	Aim The aim of the study is to evaluate the effect of a prospectively conducted interactive 5-day education programme based on Dusseldorf model on glycated haemoglobin (A1C), and total daily dose of insulin in type 1 diabetes patients. Methods A total of 67 type 1 diabetes patients was analysed; mean age of 11+/-0.68 years, 43 females and 24 males. The programme was led by a trained team of diabe…	2017	Medicinski glasnik : official publication of the Medical Association of Zenica-Doboj Canton, Bosnia and Herzegovina	14	2	164-168	https://dx.doi.org/10.17392/907-17
Using Relational Agents to Promote Family Communication Around Type 1 Diabetes Self-Management in the Diabetes Family Teamwork Online Intervention: Longitudinal Pilot Study.	Thompson, Debbe; ; Callender, Chishinga; Gonynor, Caroline; Cullen, Karen W; Redondo, Maria J; Butler, Ashley; Anderson, Barbara J	<ovid:b>BACKGROUND</ovid:b>: Family conflict can reduce adolescent adherence to type 1 diabetes management tasks. The Family Teamwork in-person intervention was shown to be efficacious in reducing conflict and low adherence to diabetes-related tasks. Its reach and potential impact, however, were limited by the need to deliver the intervention sessions in person. Relational agents (ie, computerize…	2019	Journal of medical Internet research	21	9	e15318	https://dx.doi.org/10.2196/15318
Preparing Children for Invasive Medical Cancer Treatment with "My Logbook": Preliminary Results of a Pilot Study.	Weiler-Wichtl, Liesa J; ; Fohn-Erhold, Verena; Rosenmayr, Verena; Hansl, Rita; Hopfgartner, Maximilian; Fries, Jonathan; Schneider, Carina; Herzog, Kristina; Schellenberg, Tobias; Schonthaler, Barbara; Stember, Nicole; Lein-Kohler, Iris; Hoffmann, Rahel; Kollmann, Alina; Salzmann, Nicole; Essl, Stefanie; Pal-Handl, Katharina; Wasinger-Brandweiner, Verena; Rinner, Sarah; Schubert, Lisa; Lange, San…	Pediatric cancer is one of the most burdensome chronic diseases, necessitating a variety of severe medical interventions. As a result, the disease and its treatment cause numerous acute and long-term medical, psychological, and socioeconomic strains for young patients and their families. Therefore, psychosocial care using evidence-based interventions (EBIs) before, during, and after medical treat…	2025	Journal of cancer education : the official journal of the American Association for Cancer Education	40	1	132-141	https://dx.doi.org/10.1007/s13187-024-02481-2
Efficacy and implementation of an Internet psychoeducational program for teens with type 1 diabetes.	Whittemore, Robin; ; Liberti, Lauren S; Jeon, Sangchoon; Chao, Ariana; Minges, Karl E; Murphy, Kathryn; Grey, Margaret	<ovid:b>OBJECTIVE</ovid:b>: The purpose of the study was to evaluate the participation and preliminary efficacy of an Internet psychoeducational program (Teens.Connect) shown to be efficacious under controlled conditions compared with an open-access diabetes website for youth (Planet D) on the primary outcomes of A1C and quality of life (QoL), and secondary outcomes of psychosocial and behavioral…	2016	Pediatric diabetes	17	8	567-575	https://dx.doi.org/10.1111/pedi.12338
Evaluation of a web-based asthma self-management system: a randomised controlled pilot trial.	Wiecha, John M; ; Adams, William G; Rybin, Denis; Rizzodepaoli, Maria; Keller, Jeremy; Clay, Jayanti M	<ovid:b>BACKGROUND</ovid:b>: Asthma is the most common chronic condition of childhood and disproportionately affects inner-city minority children. Low rates of asthma preventer medication adherence is a major contributor to poor asthma control in these patients. Web-based methods have potential to improve patient knowledge and medication adherence by providing interactive patient education, monit…	2015	BMC pulmonary medicine	15	100968563	17	https://dx.doi.org/10.1186/s12890-015-0007-1
PODER Familiar: A Culturally Tailored Health Intervention for Latino Families of Children With Intellectual and Developmental Disabilities	Yu, A.P.-L.; Suarez-Balcazar, Y.; Errisuriz, V.L.; Parra-Medina, D.; Mirza, M.; Zhang, M.; Lee, P.-C.; Zeng, W.; Brown-Hollie, J.P.; Yespica Mendoza, E.; Brown, S.; Vanegas, S.B.; Heydarian, N.M.; Magaña, S.		2025	Journal of Applied Research in Intellectual Disabilities	38	2		10.1111/jar.70048
Development and Evaluation of “Period Kits” for Adolescents with Intellectual and Developmental Disabilities: An Embedded Mixed Methods Study	Boxerman, S.; Flores, B.; Yang, X.; Masters, E.M.; Crehan, E.T.; French, A.V.		2025	Journal of Pediatric and Adolescent Gynecology	38	1	45-51	10.1016/j.jpag.2024.09.004
Assessing the effectiveness of a comprehensive menstrual health education program for preadolescent girls with intellectual disability and high support needs in Japan	Tsuda, S.; Takada, S.		2024	Journal of Intellectual Disabilities	28	1	93-103	10.1177/17446295221130423
“Breaking barriers: empowering African youth through implementation of a therapeutic patient education program for juvenile idiopathic arthritis”	Hamdi, W.; Migowa, A.; Lassoued Ferjani, H.; Fazaa, A.; Faleye, A.; Miladi, S.; Maatallah, K.; Ben Abdelghani, K.		2024	Frontiers in Pediatrics	12			10.3389/fped.2024.1479857
GamerFit-ASD beta test: adapting an evidence-based exergaming and telehealth coaching intervention for autistic youth	Hatfield, D.P.; Must, A.; Kennedy, W.; Staiano, A.E.; Slavet, J.; Sabelli, R.A.; Curtin, C.; Bandini, L.G.; Nauta, P.; Stuetzle, C.; Bowling, A.B.		2023	Frontiers in Pediatrics	11			10.3389/fped.2023.1198000
A Mobile Self-Management App (CanSelfMan) for Children With Cancer and Their Caregivers: Usability and Compatibility Study	Mehdizadeh, H.; Asadi, F.; Nazemi, E.; Mehrvar, A.; Yazdanian, A.; Emami, H.		2023	JMIR Pediatrics and Parenting	6			10.2196/43867
Asthma Smarts Education: Increased Disease Knowledge and Reduced School Nurse Visits	Lee, E.; Grayson, M.; Klaver, D.; Fuller, B.; Dasgupta, M.; Steinberg, J.; Meurer, J.		2022	Progress in Community Health Partnerships: Research, Education, and Action	16	2	193-203	10.1353/cpr.2022.0023
A Digital Educational Intervention With Wearable Activity Trackers to Support Health Behaviors Among Childhood Cancer Survivors: Pilot Feasibility and Acceptability Study	Ha, L.; Wakefield, C.E.; Mizrahi, D.; Diaz, C.; Cohn, R.J.; Signorelli, C.; Yacef, K.; Simar, D.		2022	JMIR Cancer	8	3		10.2196/38367
Building the foundation of health-related knowledge via near-peer education for children with sickle cell disease	Hardy, E.L.T.; Williams, B.; Harden, C.; Oshinowo, O.; Copeland, R.; Carden, M.A.; Gee, B.E.; Lam, W.A.		2022	Pediatric Blood and Cancer	69	4		10.1002/pbc.29566
Use of a book to disclose a diagnosis of Duchenne muscular dystrophy to a young child: A pilot study	Audic, F.; Catillon, P.; Berbis, J.; Paermentier, L.; Gizard, F.; Chabrol, B.		2022	Archives de Pediatrie	29	1	51-55	10.1016/j.arcped.2021.10.008
Inclusion team science improves participation of children with disabilities in pediatric obesity programs	Martino, S.; Agbelie, C.-M.; Mei, W.; Morelli, P.J.		2022	Disability and Health Journal	15	1		10.1016/j.dhjo.2021.101186
Comparison of impact of oral hygiene instructions given via sign language and validated customized oral health education skit video on oral hygiene status of children with hearing impairment	Sudhindra Baliga, M.; Deshpande, M.; Thosar, N.; Rathi, N.; Bane, S.; Deulkar, P.		2020	Journal of Indian Society of Pedodontics and Preventive Dentistry	38	1	20-25	10.4103/JISPPD.JISPPD_37_20
Patient education for children with interstitial lung diseases and their caregivers: A pilot study	Niemitz, M.; Schrader, M.; Carlens, J.; Hengst, M.; Eismann, C.; Goldbeck, L.; Griese, M.; Schwerk, N.		2019	Patient Education and Counseling	102	6	1131-1139	10.1016/j.pec.2019.01.016
Effects and experiences of families following a web-based psychosocial intervention for children with functional abdominal pain and their parents: A mixed-methods pilot randomized controlled trial	Nieto, R.; Boixadós, M.; Ruiz, G.; Hernández, E.; Huguet, A.		2019	Journal of Pain Research	12		3395-3412	10.2147/JPR.S221227
Improving Asthma Management in the Elementary School Setting: An Education and Self-management Pilot Project	McClure, N.; Seibert, M.; Johnson, T.; Kannenberg, L.; Brown, T.; Lutenbacher, M.		2018	Journal of Pediatric Nursing	42		16-20	10.1016/j.pedn.2018.06.001
Feasibility study of a combined lifestyle behaviors and asthma self-management intervention for school-aged children	Horner, S.D.; Timmerman, G.M.; McWilliams, B.C.		2018	Journal for Specialists in Pediatric Nursing	23	3		10.1111/jspn.12224
Teaching tooth brushing to children with autistic spectrum disorder: A tablet-based training programme	Lefer, G.; Bourdon, P.; Mercier, C.; Cazaux, S.L.		2018	Sante Publique	30	3	297-306	10.3917/spub.183.0297
An augmented reality game to support therapeutic education for children with diabetes	Calle-Bustos, A.-M.; Juan, M.-C.; García-García, I.; Abad, F.		2017	PLoS ONE	12	9		10.1371/journal.pone.0184645
Development and evaluation of a generic education program for chronic diseases in childhood	Ernst, G.; Menrath, I.; Lange, K.; Eisemann, N.; Staab, D.; Thyen, U.; Szczepanski, R.		2017	Patient Education and Counseling	100	6	1153-1160	10.1016/j.pec.2017.01.001
Evaluation of a School-Based Asthma Education Protocol: Iggy and the Inhalers	Mickel, C.F.; Shanovich, K.K.; Evans, M.D.; Jackson, D.J.		2017	Journal of School Nursing	33	3	189-197	10.1177/1059840516659912
Randomised controlled trial evaluating the effectiveness and cost-effectiveness of ‘families for health’, a family-based childhood obesity treatment intervention delivered in a community setting for ages 6 to 11 years	Robertson, W.; Fleming, J.; Kamal, A.; Hamborg, T.; Khan, K.A.; Griffiths, F.; Stewart-Brown, S.; Stallard, N.; Petrou, S.; Simkiss, D.; Harrison, E.; Kim, S.W.; Thorogood, M.		2017	Health Technology Assessment	21	1	1-180	10.3310/hta21010
Chemistry approach for therapeutic education of children with hemophilia and their parents: Representation of complex phenomena related to treatment	Novais, T.; Meunier, S.; Trossaërt, M.; Salmon, D.; Chamouard, V.		2016	Archives de Pediatrie	23	8	798-805	10.1016/j.arcped.2016.05.017
Pilot study of the efficacy of empowering patients through coaching as a complementary therapy in attention deficit hyperactivity disorder	García Ron, A.; Serrano Grasa, R.; Blanco Lago, R.; Huete Hernani, B.; Pérez Martinez, D.A.		2016	Neurologia	31	2	83-88	10.1016/j.nrl.2015.06.017
Design and acceptance of Rheumates@Work, a combined internet-based and in person instruction model, an interactive, educational, and cognitive behavioral program for children with juvenile idiopathic arthritis	Armbrust, W.; Bos, J.J.F.J.; Cappon, J.; van Rossum, M.A.J.J.; Sauer, P.J.J.; Wulffraat, N.; van Wijnen, V.K.; Lelieveld, O.T.H.M.		2015	Pediatric Rheumatology	13	1		10.1186/s12969-015-0029-5
Implementing a structured education program for children with diabetes: Lessons learnt from an integrated process evaluation	Sawtell, M.; Jamieson, L.; Wiggins, M.; Smith, F.; Ingold, A.; Hargreaves, K.; Khatwa, M.; Brooks, L.; Thompson, R.; Christie, D.		2015	BMJ Open Diabetes Research and Care	3	1		10.1136/bmjdrc-2014-000065
Design and evaluation of a personal robot playing a self-management education game with children with diabetes type 1.	Henkemans, Olivier A. Blanson; ; Bierman, Bert P. B; Janssen, Joris; Looije, Rosemarijn; Neerincx, Mark A; van Dooren, Marierose M. M; de Vries, Jitske L. E; van der Burg, Gert Jan; Huisman, Sasja D	Objective: To assess the effects of a personal robot, providing diabetes self-management education in a clinical setting on the pleasure, engagement and motivation to play a diabetes quiz of children (7-12) with type 1 diabetes mellitus (T1DM), and on their acquisition of knowledge about their illness. <ovid:br/>Methods: Children with T1DM (N = 27) participated in a randomized controlled trial (R…	2017	International Journal of Human-Computer Studies	106	Allwood, J., Cerrato, L., Jokinen, K., Navarretta, C., & Paggio, P. (2007). The MUMIN coding scheme for the annotation of feedback, turn management and sequencing phenomena. Lang. Resour. Eval. 41, 3-4. https://dx.doi.org/10.1007/s10579-007-9061-5American	63-76	https://dx.doi.org/10.1016/j.ijhcs.2017.06.001
Friends, family, and food: Development of a food allergy intervention, F3-App, for children.	Jandasek, Barbara N; ; Kopel, Sheryl J; Esteban, Cynthia A; Rudders, Susan A; Spitalnick, Josh S; Larsen, Margo Adams; Cushman, Grace K; McQuaid, Elizabeth L	Objective: Despite a marked increase in the prevalence of pediatric immunoglobulin E-mediated food allergy (FA) in recent decades, there is a dearth of age-appropriate management education and support tools for youth with FA. The purpose of this report is to detail our methods for intervention design and refinement of an interactive educational software program for school-aged children with FA. <…	2024	Clinical Practice in Pediatric Psychology	12	2	143-156	https://dx.doi.org/10.1037/cpp0000513
Integrating robot support functions into varied activities at returning hospital visits: Supporting child's self-management of diabetes.	Looije, Rosemarijn; ; Neerincx, Mark A; Peters, Johanna K; Henkemans, Olivier A. Blanson	Persistent progress in the self-management of their disease is important and challenging for children with diabetes. The European ALIZ-e project developed and tested a set of core functions for a social robot that may help to establish such progress. These functions were studied in different set-ups and with different groups of children (e.g. classmates at a school, or participants of a diabetes …	2016	International Journal of Social Robotics	8	4	483-497	https://dx.doi.org/10.1007/s12369-016-0365-8
COPE for Asthma: Outcomes of a Cognitive Behavioral Intervention for Children with Asthma and Anxiety	McGovern, Colleen Marie; Arcoleo, Kimberly; Melnyk, Bernadette	Asthma is the most common childhood chronic condition and a major contributor to school absences and lost instructional time. Children with asthma have a higher risk of internalizing disorders, such as anxiety and depression, which can further complicate asthma management. The purpose of this pilot study was to assess the feasibility, acceptability, and preliminary effects of a manualized, cognit…	2019	School Psychology	34	6	665-676	https://doi.org/10.1037/spq0000310
A School Nurse-Led Asthma Intervention for School-Age Children: A Randomized Control Trial to Improve Self-Management	Isik, Elif; Fredland, Nina M.; Young, Anne; Schultz, Rebecca J.	Asthma is a common disease in children, and obtaining basic knowledge and skills to manage asthma symptoms is critically important. This study examined the effectiveness of a theoretically based school nurse-led asthma intervention on asthma symptoms, self-management, peak flow meter usage, daily activities, and school absences in children 7-12 years old. A randomized controlled, two-group, repea…	2021	Journal of School Nursing	37	6	480-490	https://doi.org/10.1177/1059840520902511
Effectiveness of a School-Based Early Intervention CBT Group Programme for Children with Anxiety Aged 5-7 Years	Ruocco, Sylvia; Gordon, Jocelynne; McLean, Louise A.	Early manifestations of anxiety in childhood confer significant distress and life interference. This study reports on the first controlled trial of the "Get Lost Mr. Scary" programme, a Cognitive Behavioural Therapy group intervention for children with anxiety aged 5-7 years. Participants were 134 children (65 males and 69 females) drawn from 23 public schools located in Western Sydney, Australia…	2016	Advances in School Mental Health Promotion	9	1	29-49	https://doi.org/10.1080/1754730X.2015.1110495
Effect of a Daily Text Messaging and Directly Supervised Therapy Intervention on Oral Mercaptopurine Adherence in Children With Acute Lymphoblastic Leukemia: a Randomized Clinical Trial	Bhatia, S; Hageman, L; Chen, Y; Wong, FL; McQuaid, EL; Duncan, C; Mascarenhas, L; Freyer, D; Mba, N; Aristizabal, P; et al.	Importance: Suboptimal adherence to oral mercaptopurine treatment in children with acute lymphoblastic leukemia (ALL) increases the risk of relapse. A frequently expressed barrier to adherence is forgetfulness, which is often overcome by parental vigilance. Objective: To determine whether a multicomponent intervention, compared with education alone, will result in a higher proportion of patients …	2020		3	8	e2014205	10.1001/jamanetworkopen.2020.14205
Effects of a Gamified Educational Program in the Nutrition of Children with Obesity	del Río, NG; González-González, CS; Martín-González, R; Navarro-Adelantado, V; Toledo-Delgado, P; García-Peñalvo, F		2019		43	7	1‐12	10.1007/s10916-019-1293-6
Feasibility of Using Games to Improve Healthy Lifestyle Knowledge in Youth Aged 9-16 Years at Risk for Type 2 Diabetes: Pilot Randomized Controlled Trial	Maddison, R.; Baghaei, N.; Calder, A.; Murphy, R.; Parag, V.; Heke, I.; Dobson, R.; Marsh, S.	BACKGROUND: Mobile games can be effective and motivating tools for promoting children's health. OBJECTIVE: We aimed to determine the comparative use of 2 prototype serious games for health and assess their effects on healthy lifestyle knowledge in youth aged 9-16 years at risk for type 2 diabetes (T2D). METHODS: A 3-arm parallel pilot randomized controlled trial was undertaken to determine the fe…	2022	JMIR Form Res	6	6	e33089	10.2196/33089
New-Onset Diabetes Educator to Educate Children and Their Caregivers About Diabetes at the Time of Diagnosis: Usability Study	Bernier, A.; Fedele, D.; Guo, Y.; Chavez, S.; Smith, M. D.; Warnick, J.; Lieberman, L.; Modave, F.	BACKGROUND: Diabetes self-management education is essential at the time of diagnosis. We developed the New-Onset Diabetes Educator (NODE), an animation-based educational web application for type 1 diabetes mellitus patients. OBJECTIVE: Our hypothesis is that NODE is a feasible, effective and user-friendly intervention in improving diabetes self-management education delivery to child/caregiver-dya…	2018	JMIR Diabetes	3	2	e10	10.2196/diabetes.9202
Effect of Oral Health Educational Program on Awareness and Oral Health Status of Children with Insulin Dependent Diabetes Mellitus: A Randomized Clinical Trial	Haikal, Samar; El Shehaby, Fatma; Mahmoud, Sara		2021	Egyptian Dental Journal	67	3	1787-1795	10.21608/edj.2021.64110.1517
Refinement of a Parent–Child Shared Asthma Management Mobile Health App: Human-Centered Design Study	Sonney, Jennifer; Cho, Emily E.; Zheng, Qiming; Kientz, Julie A.	The school-age years, approximately ages 7 through 11, represent a natural transition when children begin assuming some responsibility for their asthma management. Previously, we designed a theoretically derived, tailored parent-child shared asthma management mobile health app prototype, Improving Asthma Care Together (IMPACT). The purpose of this study was to use human-centered design (HCD) to i…	2022	JMIR pediatrics and parenting	5	1	e34117	10.2196/34117
The BUFFET Program: Development of a Cognitive Behavioral Treatment for Selective Eating in Youth with Autism Spectrum Disorder	Kuschner, Emily S.; Morton, Hannah E.; Maddox, Brenna B.; de Marchena, Ashley; Anthony, Laura Gutermuth; Reaven, Judy	Selective eating (often referred to as “picky” eating) is common in individuals with autism spectrum disorder (ASD) across the lifespan. Behavioral interventions are widely used to treat selective eating; however, most of these programs are time intensive, have not been evaluated for use in outpatient settings, and do not typically include youth beyond early childhood. Despite the functional impa…	2017	Clinical Child and Family Psychology Review	20	4	403-421	10.1007/s10567-017-0236-3
Developing and evaluating ASTHMAXcel adventures: A novel gamified mobile application for pediatric patients with asthma	Hsia, Brian C.; Singh, Anjani K.; Njeze, Obumneme; Cosar, Emine; Mowrey, Wenzhu B.; Feldman, Jonathan; Reznik, Marina; Jariwala, Sunit P.		2020	Annals of Allergy, Asthma & Immunology	125	5	581-588	10.1016/j.anai.2020.07.018
A pilot randomized controlled clinical trial to improve antiepileptic drug adherence in young children with epilepsy	Modi, Avani C.; Guilfoyle, Shanna M.; Mann, Krista A.; Rausch, Joseph R.	Summary The primary aim was to examine the preliminary efficacy of a family tailored problem-solving intervention to improve antiepileptic drug (AED) adherence in families of children with new-onset epilepsy. Secondary aims were to assess changes in targeted mechanisms and treatment feasibility and acceptability. Fifty families (Mage = 7.6 ± 3.0; 80% Caucasian; 42% idiopathic localization related…	2016	Epilepsia	57	3	e69-e75	https://doi.org/10.1111/epi.13289
Behavioral Outcome Effects of Serious Gaming as an Adjunct to Treatment for Children With Attention-Deficit/Hyperactivity Disorder: A Randomized Controlled Trial	Bul, Kim CM; Kato, Pamela M; Van der Oord, Saskia; Danckaerts, Marina; Vreeke, Leonie J; Willems, Annik; van Oers, Helga JJ; Van Den Heuvel, Ria; Birnie, Derk; Van Amelsvoort, Thérèse AMJ; Franken, Ingmar HA; Maras, Athanasios	Background: The need for accessible and motivating treatment approaches within mental health has led to the development of an Internet-based serious game intervention (called “Plan-It Commander”) as an adjunct to treatment as usual for children with attention-deficit/hyperactivity disorder (ADHD). Objective: The aim was to determine the effects of Plan-It Commander on daily life skills of childre…	2016	J Med Internet Res	18	2	e26	10.2196/jmir.5173
Kids Are Moving: A Physical Activity Program for Children With Cancer	Hooke, Mary C.; Hoelscher, Amy; Tanner, Lynn R.; Langevin, Mary; Bronas, Ulf G.; Maciej, Alexis; Mathiason, Michelle A.	Children undergoing cancer treatment are less active than healthy peers. Inactivity persists into survivorship, negatively influencing health and quality of life. Fatigue is one of the most prevalent symptoms during treatment yet children with increased physical activity (PA) have less fatigue. This pilot study evaluated the impact of coaching on PA and fatigue in children undergoing cancer treat…	2019	Journal of Pediatric Oncology Nursing	36	6	379-389	10.1177/1043454219858607
The effectiveness of clinical pharmacist’s intervention in improving asthma care in children and adolescents: Randomized controlled study in Jordan	Almomani, Basima A.; Mayyas, Rawan K.; Ekteish, Faisal Abu; Ayoub, Abeer M.; Ababneh, Mera A.; Alzoubi, Sirin A.	ObjectiveTo evaluate the effectiveness of clinical pharmacist’s intervention on achieving better asthma control, quality of life and other clinical parameters.MethodsA prospective randomized controlled study in north Jordan was conducted. Pediatric patients with asthma (aged 7–18 years old) were included and randomly allocated into two groups, intervention and control. Both groups were interviewe…	2017	Patient Education and Counseling	100	4	728-735	https://doi.org/10.1016/j.pec.2016.11.002
Lessons Learned From a Randomized Controlled Trial of a Family-Based Intervention to Promote School Functioning for School-Age Children With Sickle Cell Disease	Daniel, Lauren C.; Li, Yimei; Smith, Kelsey; Tarazi, Reem; Robinson, M. Renee; Patterson, Chavis A.; Smith-Whitley, Kim; Stuart, Marie; Barakat, Lamia P.	Objective Tested a family-based group problem-solving intervention, “Families Taking Control,” (FTC) to improve school functioning and health-related quality of life (HRQL) for children with sickle cell disease. Method Children and caregivers completed questionnaires assessing HRQL and school functioning and children completed performance-based measures of IQ and achievement at baseline and 6 mon…	2015	Journal of Pediatric Psychology	40	10	1085-1094	10.1093/jpepsy/jsv063
Psychological Outcomes in Children and Early Adolescents With Type 1 Diabetes Following Pediatric Diabetes Summer Camp: A 3-Month Follow-Up Study	Troncone, Alda; Chianese, Antonietta; Cascella, Crescenzo; Zanfardino, Angela; Iafusco, Dario	Objective:The aim of this study was to assess general psychosocial adjustment to diabetes and perceived disease management among patients with type 1 diabetes (T1D) and their parents before and after patients' participation in a diabetes summer camp.Methods:In this follow-up study, 20 children and adolescents with T1D (eight boys; mean age = 11.01 ± 0.94 years; mean diabetes duration = 3.02 ± 2.2…	2021	Frontiers in pediatrics	9		650201	10.3389/fped.2021.650201
Results of an asthma education program delivered via telemedicine in rural schools	Perry, Tamara T.; Halterman, Jill S.; Brown, Rita H.; Luo, Chunqiao; Randle, Shemeka M.; Hunter, Cassandra R.; Rettiganti, Mallikarjuna	BackgroundAsthma morbidity is high in low-income children living in rural US regions, yet few interventions have been designed to decrease the asthma burden in rural populations.ObjectiveTo examine the effect of a school-based asthma education program delivered by telemedicine in children living in an impoverished rural region.MethodsWe conducted a cluster randomized trial with rural children 7 t…	2018	Annals of Allergy, Asthma & Immunology	120	4	401-408	https://doi.org/10.1016/j.anai.2018.02.013
A randomized controlled trial of a mobile application-assisted nurse-led model used to improve treatment outcomes in children with asthma	Lv, Shaoxia; Ye, Xiaohong; Wang, Zhijiang; Xia, Wenfen; Qi, Yajuan; Wang, Weihan; Chen, Yuehua; Cai, Xiaohong; Qian, Xubo	Abstract Aim To evaluate the effectiveness of a mobile application-assisted nurse-led management model in childhood asthma. Background Studies have shown that a nurse-led asthma management model can improve asthma outcomes. However, the role of a mobile application-assisted nurse-led model in paediatric asthma management has not been studied well. Design A multi-centre randomized clinical trial. …	2019	Journal of Advanced Nursing	75	11	3058-3067	https://doi.org/10.1111/jan.14143
Medication education program for Indian children with asthma: A feasibility stud	Grover, C; Goel, N; Armour, C; Van Asperen, PP; Gaur, SN; Moles, RJ; Saini, B	Objective: It is postulated that children with asthma who receive an interactive, comprehensive, culturally relevant education program would improve their asthma knowledge (AK), asthma control, and adherence compared with children receiving usual care. The aim of this study was to develop, implement, and evaluate the efficacy of a culturally relevant asthma education intervention for children wit…	2016	Nigerian Journal of Clinical Practice	19	1
Enhancing Asthma Self-Management in Rural School-Aged Children: A Randomized Controlled Trial	Horner, Sharon D.; Brown, Adama; Brown, Sharon A.; Rew, D. Lynn	Abstract Purpose To test the effects of 2 modes of delivering an asthma educational intervention on health outcomes and asthma self-management in school-aged children who live in rural areas. Methods Longitudinal design with data collected 4 times over 12 months. The target sample was composed of children in grades 2-5 who had a provider diagnosis of asthma. Elementary schools were stratified int…	2016	The Journal of Rural Health	32	3	260-268	https://doi.org/10.1111/jrh.12150
“A journey to learn about pain”: the development and validation of a comic book about pain neuroscience education for children	Reis, Felipe; Palermo, Tonya Mizell; Acalantis, Louise; Nogueira, Leandro Calazans; Meziat-Filho, Ney; Louw, Adriaan; Ickmans, Kelly	ABSTRACTBackgroundPain education resources for children using appropriate language and illustrations remain scarce.ObjectivesWe aimed to summarize the development process and testing for face and content validity of a structured comic book about pain education for children.MethodsA first draft of a comic book was developed (Portuguese and English) based on pain education concepts. Experts in pedi…	2022	Brazilian Journal of Physical Therapy	26	1	100348	https://doi.org/10.1016/j.bjpt.2021.04.009
Instructional therapeutic toy in the culture care of the child with diabetes type 1	Pennafort, Viviane Peixoto dos Santos; Queiroz, Maria Veraci Oliveira; Gomes, Ilvana Lima Verde; Rocha, Mônica de Fátima Ferreira	ABSTRACT Objective: To analyze the experience of the child with diabetes type 1 in the care related to the techniques of glycemic monitoring and insulin application by use of instructional therapeutic toy, in accordance with the culture care. Method: Qualitative study with premise of the ethnonursing carried out in secondary public service of reference in the treatment of diabetes, in the city Fo…	2018	Revista Brasileira de Enfermagem	71	suppl 3	1334-1342	10.1590/0034-7167-2017-0260
How young people can learn about newly diagnosed type 1 diabetes.	Nilsson, Stefan	This article describes a small-scale study of children's experiences of using a tablet computer with pre-installed apps designed to support individuals with newly diagnosed type 1 diabetes. A total of 15 children (seven boys and eight girls), aged from 6.5 to 16, chose to use a tablet during their stay in hospital, and were then interviewed by telephone within two weeks after discharge. Data were…	2016	Nursing Children &amp; Young People	28	3	22-26	10.7748/ncyp.28.3.22.s21
Effects of a mobile health nutrition intervention on dietary intake in children who have autism spectrum disorder	Kral, Tanja V. E. ; O’Malley, Lauren ; Johnson, Kelsey ; Benvenuti, Teresa ; Chittams, Jesse ; Quinn, Ryan J. ; Thomas, J. Graham ; Pinto-Martin, Jennifer A. ; Levy, Susan E. ; Kuschner, Emily S.	Background: Children who have Autism Spectrum Disorder (ASD) show preferences for processed foods, such as salty and sugary snacks (SSS) and sugar-sweetened beverages (SSB), while healthier foods, such as fruits and vegetables (FV), are consumed less. Innovative tools are needed that can efficiently disseminate evidence-based interventions and engage autistic children to improve their diet.Aim: T…	2023	Frontiers in Pediatrics	Volume 11 - 2023
